# Supplementary material for: A deep learning algorithm to detect coronavirus (COVID-19) disease using CT images
Source: PeerJ Comput Sci. 2021 Apr 1;7:e345. doi: 10.7717/peerj-cs.345 (PMC8022578; doi:10.7717/peerj-cs.345)
Supplement: Supplemental Information 2 [file peerj-cs-07-345-s002.m]

% % -----------------------------------------------------
% % Code of custom image datastore reader function
function data = customreader(filename)
onState = warning('off', 'backtrace');
c = onCleanup(@() warning(onState));
data = imread(filename);
data = data(:,1); %:,min(1:3, end)); 
% data =rgb2gray(data);
data = imresize(data, [50 50]);
end
% % -----------------------------------------------------
